# Supplementary material for: Effect of Glycosylation on the Enzymatic Degradation of D-Amino Acid-Containing Peptides
Source: Molecules. 2025 Jan 21;30(3):441. doi: 10.3390/molecules30030441 (PMC11820358; doi:10.3390/molecules30030441)
Supplement: Supplementary file 1 [file molecules-30-00441-s001.zip]

Archive with 1 entries (1 files):
- molecules-3417910-supplementary.pdf
